# Supplementary material for: Subtype-Dependent Expression Patterns of Core Hippo Pathway Components in Thymic Epithelial Tumors (TETs): An RT-qPCR Study
Source: Biomedicines. 2026 Jan 29;14(2):305. doi: 10.3390/biomedicines14020305 (PMC12937678; doi:10.3390/biomedicines14020305)
Supplement: Supplementary file 1 [file biomedicines-14-00305-s001.zip]

Archive with 20 entries (20 files):
- .DS_Store
- Figure S1 Melt curves of the primer assays.pdf
- Figure S2 Summary of subcellular localization patterns based on IHC scoring.pdf
- Figure S3 The Cancer Genome Atlas Thymoma (TCGA-THYM) RNA-sequencing expression of upstream Hippo pathway components.pdf
- Table S1 Sample concentrations and A260_280 ratios.pdf
- Table S10 Details of the HKG stability statistics from RefFinder.pdf
- Table S11 Calculation sheets for relative gene expression block 1.pdf
- Table S12 Calculation sheets for relative gene expression block 2.pdf
- Table S13 Raw Cq data matrices.pdf
- Table S14 Replicate-level QC and exclusion criteria of samples included in analysis.pdf
- Table S15 IHC antibodies, retrieval, controls, and scoring.pdf
- Table S16 Relative gene expression in relation to IHC results on a per-sample basis. .pdf
- Table S2 Reagent lot comparison.pdf
- Table S3 Inter-run variability.pdf
- Table S4 Cross-instrument comparison.pdf
- Table S5 Calculation of internal controls (ICs).pdf
- Table S6 Primer assay oligonucleotide sequences.pdf
- Table S7 Primer efficiency assessment.pdf
- Table S8 Replicate-level QC and exclusion criteria of excluded housekeeping gene (HKG) samples excluded in analysis.pdf
- Table S9 Housekeeping gene (HKG) Cq datasets used for RefFinder stability analysis. .pdf
